# Supplementary material for: Ultra-Processed Foods and Nutritional Dietary Profile: A Meta-Analysis of Nationally Representative Samples
Source: Nutrients. 2021 Sep 27;13(10):3390. doi: 10.3390/nu13103390 (PMC8538030; doi:10.3390/nu13103390)
Supplement: Supplementary file 1 [file nutrients-13-03390-s001.zip]

Archive with 1 entries (1 files):
- nutrients-1363280-supplementary.pdf
